# Supplementary material for: The Experiences of Adolescents and Young Adults with Digital Supportive Care Interventions for Cancer: A Systematic Review of Qualitative Studies
Source: Cancers (Basel). 2025 Feb 21;17(5):736. doi: 10.3390/cancers17050736 (PMC11899503; doi:10.3390/cancers17050736)
Supplement: Supplementary file 1 [file cancers-17-00736-s001.zip]

Archive with 7 entries (7 files):
- Supplementary Table S1 (SS_CINAHL).pdf
- Supplementary Table S2 (SS_PsycINFO).pdf
- Supplementary Table S3 (SS_EMBASE).pdf
- Supplementary Table S4 PRISMA Checklist v1.pdf
- Supplementary Table S5 (Coding Framework).pdf
- Supplementary Table S6 (CASP).pdf
- Supplementary Table S7 (GRADE- CERQual).pdf
